# Supplementary material for: The effects of wildfire severity and pyrodiversity on bat occupancy and diversity in fire-suppressed forests
Source: Sci Rep. 2019 Dec 5;9:16300. doi: 10.1038/s41598-019-52875-2 (PMC6895131; doi:10.1038/s41598-019-52875-2)
Supplement: Supplementary file 2 — Dataset 1 [file 41598_2019_52875_MOESM2_ESM.csv]

Common	com	Scientific	Scale	Par_Name	Par	Mean	Lower90	Upper90	Prob_pos
pallid bat	Pallid	Antrozous pallidus	500	Severity	b_sev	0.968	0.253	1.772	0.986
pallid bat	Pallid	Antrozous pallidus	500	SMM_U1	a_mic	0.076	-0.569	0.709	0.576
pallid bat	Pallid	Antrozous pallidus	500	Severity Sq	b_sevsq	0.075	-0.655	0.792	0.571
pallid bat	Pallid	Antrozous pallidus	500	Day Sq	a_jday2	-0.409	-0.792	-0.041	0.036
pallid bat	Pallid	Antrozous pallidus	500	Intercept (occ)	beta	-1.452	-2.798	-0.066	0.041
pallid bat	Pallid	Antrozous pallidus	500	Intercept (det)	alpha	-1.589	-2.231	-0.957	0
pallid bat	Pallid	Antrozous pallidus	500	Temperature	a_temp	-0.186	-0.551	0.17	0.2
pallid bat	Pallid	Antrozous pallidus	500	Canopy Cover	a_cc	0.562	0.222	0.92	0.997
pallid bat	Pallid	Antrozous pallidus	500	Noise	a_noise	-0.491	-0.822	-0.164	0.006
pallid bat	Pallid	Antrozous pallidus	500	Water Distance	b_distw	0.461	-0.215	1.148	0.866
pallid bat	Pallid	Antrozous pallidus	500	Day	a_jday	-0.181	-0.6	0.24	0.233
pallid bat	Pallid	Antrozous pallidus	500	Pyrodiversity	b_sevsd	-0.618	-1.305	-0.018	0.043
pallid bat	Pallid	Antrozous pallidus	500	Elevation	b_elev	-0.289	-1.025	0.431	0.253
Townsend's big-eared bat	Townsend's	Corynorhinus townsendii	50	Intercept (det)	alpha	-3.415	-5.195	-1.433	0.003
Townsend's big-eared bat	Townsend's	Corynorhinus townsendii	50	Day	a_jday	-0.721	-1.796	0.247	0.117
Townsend's big-eared bat	Townsend's	Corynorhinus townsendii	50	Day Sq	a_jday2	-0.497	-1.395	0.342	0.176
Townsend's big-eared bat	Townsend's	Corynorhinus townsendii	50	Noise	a_noise	-0.649	-1.638	0.235	0.12
Townsend's big-eared bat	Townsend's	Corynorhinus townsendii	50	Intercept (occ)	beta	-2.219	-4.287	0.249	0.066
Townsend's big-eared bat	Townsend's	Corynorhinus townsendii	50	Temperature	a_temp	0.11	-0.902	1.13	0.571
Townsend's big-eared bat	Townsend's	Corynorhinus townsendii	50	Water Distance	b_distw	-0.523	-1.715	0.581	0.229
Townsend's big-eared bat	Townsend's	Corynorhinus townsendii	50	Pyrodiversity	b_sevsd	0.647	-0.311	1.733	0.87
Townsend's big-eared bat	Townsend's	Corynorhinus townsendii	50	SMM_U1	a_mic	-0.763	-2.09	0.632	0.172
Townsend's big-eared bat	Townsend's	Corynorhinus townsendii	50	Canopy Cover	a_cc	-0.038	-1.149	1.144	0.467
Townsend's big-eared bat	Townsend's	Corynorhinus townsendii	50	Elevation	b_elev	-0.921	-2.192	0.289	0.099
Townsend's big-eared bat	Townsend's	Corynorhinus townsendii	50	Severity Sq	b_sevsq	-0.115	-1.416	1.176	0.437
Townsend's big-eared bat	Townsend's	Corynorhinus townsendii	50	Severity	b_sev	0.364	-0.913	1.668	0.683
big brown bat	Big brown	Eptesicus fuscus	500	Temperature	a_temp	0.318	0.147	0.491	1
big brown bat	Big brown	Eptesicus fuscus	500	Severity Sq	b_sevsq	-0.294	-0.818	0.229	0.175
big brown bat	Big brown	Eptesicus fuscus	500	Severity	b_sev	0.539	0.038	1.038	0.961
big brown bat	Big brown	Eptesicus fuscus	500	Intercept (occ)	beta	1.602	0.704	2.536	0.991
big brown bat	Big brown	Eptesicus fuscus	500	Intercept (det)	alpha	0.077	-0.174	0.325	0.687
big brown bat	Big brown	Eptesicus fuscus	500	Canopy Cover	a_cc	-0.338	-0.474	-0.204	0
big brown bat	Big brown	Eptesicus fuscus	500	Elevation	b_elev	0.781	0.328	1.251	0.998
big brown bat	Big brown	Eptesicus fuscus	500	Day	a_jday	0.436	0.235	0.642	1
big brown bat	Big brown	Eptesicus fuscus	500	SMM_U1	a_mic	-0.004	-0.271	0.267	0.49
big brown bat	Big brown	Eptesicus fuscus	500	Day Sq	a_jday2	-0.823	-1.038	-0.613	0
big brown bat	Big brown	Eptesicus fuscus	500	Pyrodiversity	b_sevsd	-0.418	-0.794	-0.054	0.031
big brown bat	Big brown	Eptesicus fuscus	500	Water Distance	b_distw	0.158	-0.232	0.543	0.746
big brown bat	Big brown	Eptesicus fuscus	500	Noise	a_noise	-0.34	-0.482	-0.199	0
spotted bat	Spotted	Euderma maculatum	500	Canopy Cover	a_cc	-0.027	-1.166	1.234	0.47
spotted bat	Spotted	Euderma maculatum	500	Water Distance	b_distw	0.224	-0.881	1.385	0.621
spotted bat	Spotted	Euderma maculatum	500	Day	a_jday	0.73	-0.403	1.871	0.862
spotted bat	Spotted	Euderma maculatum	500	Elevation	b_elev	-0.071	-1.132	0.955	0.457
spotted bat	Spotted	Euderma maculatum	500	Noise	a_noise	-0.241	-1.271	0.769	0.355
spotted bat	Spotted	Euderma maculatum	500	Temperature	a_temp	0.065	-0.958	1.095	0.544
spotted bat	Spotted	Euderma maculatum	500	Severity	b_sev	0.694	-0.513	1.899	0.836
spotted bat	Spotted	Euderma maculatum	500	Intercept (occ)	beta	-1.904	-3.763	0.481	0.087
spotted bat	Spotted	Euderma maculatum	500	Day Sq	a_jday2	-0.41	-1.435	0.628	0.253
spotted bat	Spotted	Euderma maculatum	500	Severity Sq	b_sevsq	-1.141	-2.352	0.055	0.058
spotted bat	Spotted	Euderma maculatum	500	Pyrodiversity	b_sevsd	0.375	-0.617	1.459	0.737
spotted bat	Spotted	Euderma maculatum	500	SMM_U1	a_mic	0.03	-1.404	1.411	0.523
spotted bat	Spotted	Euderma maculatum	500	Intercept (det)	alpha	-3.225	-5.425	-0.819	0.012
western mastiff bat	Western mastiff	Eumops perotis	250	Canopy Cover	a_cc	0.539	0.013	1.069	0.954
western mastiff bat	Western mastiff	Eumops perotis	250	Intercept (occ)	beta	-0.223	-2.016	1.825	0.391
western mastiff bat	Western mastiff	Eumops perotis	250	Day Sq	a_jday2	-0.663	-1.409	0.064	0.065
western mastiff bat	Western mastiff	Eumops perotis	250	Elevation	b_elev	-0.241	-1.456	0.952	0.355
western mastiff bat	Western mastiff	Eumops perotis	250	Noise	a_noise	-0.342	-0.865	0.17	0.133
western mastiff bat	Western mastiff	Eumops perotis	250	Severity Sq	b_sevsq	-0.1	-1.388	1.287	0.433
western mastiff bat	Western mastiff	Eumops perotis	250	Day	a_jday	0.742	0.053	1.478	0.961
western mastiff bat	Western mastiff	Eumops perotis	250	Water Distance	b_distw	0.354	-0.983	1.655	0.696
western mastiff bat	Western mastiff	Eumops perotis	250	Intercept (det)	alpha	-3.542	-4.541	-2.51	0
western mastiff bat	Western mastiff	Eumops perotis	250	Pyrodiversity	b_sevsd	0.83	-0.225	1.943	0.908
western mastiff bat	Western mastiff	Eumops perotis	250	SMM_U1	a_mic	-0.056	-0.958	0.837	0.461
western mastiff bat	Western mastiff	Eumops perotis	250	Temperature	a_temp	0.176	-0.449	0.799	0.682
western mastiff bat	Western mastiff	Eumops perotis	250	Severity	b_sev	0.434	-0.744	1.671	0.73
western red bat	Western red	Lasiurus blossevillii	250	Intercept (occ)	beta	-0.622	-2.236	1.087	0.263
western red bat	Western red	Lasiurus blossevillii	250	Intercept (det)	alpha	-3.386	-4.386	-2.345	0
western red bat	Western red	Lasiurus blossevillii	250	Severity	b_sev	0.383	-0.453	1.273	0.768
western red bat	Western red	Lasiurus blossevillii	250	Day Sq	a_jday2	-0.515	-0.966	-0.092	0.026
western red bat	Western red	Lasiurus blossevillii	250	Pyrodiversity	b_sevsd	0.101	-0.693	0.864	0.59
western red bat	Western red	Lasiurus blossevillii	250	Water Distance	b_distw	0.584	-0.412	1.615	0.83
western red bat	Western red	Lasiurus blossevillii	250	Day	a_jday	0.385	-0.012	0.801	0.943
western red bat	Western red	Lasiurus blossevillii	250	SMM_U1	a_mic	1.73	0.813	2.614	0.997
western red bat	Western red	Lasiurus blossevillii	250	Severity Sq	b_sevsq	0.166	-0.783	1.095	0.622
western red bat	Western red	Lasiurus blossevillii	250	Temperature	a_temp	0.374	0.026	0.728	0.96
western red bat	Western red	Lasiurus blossevillii	250	Elevation	b_elev	-0.578	-1.582	0.377	0.162
western red bat	Western red	Lasiurus blossevillii	250	Noise	a_noise	-0.369	-0.617	-0.129	0.006
western red bat	Western red	Lasiurus blossevillii	250	Canopy Cover	a_cc	-0.143	-0.457	0.156	0.229
hoary bat	Hoary	Lasiurus cinereus	500	SMM_U1	a_mic	-0.103	-0.429	0.219	0.304
hoary bat	Hoary	Lasiurus cinereus	500	Noise	a_noise	-0.582	-0.729	-0.436	0
hoary bat	Hoary	Lasiurus cinereus	500	Intercept (det)	alpha	-0.988	-1.313	-0.667	0
hoary bat	Hoary	Lasiurus cinereus	500	Severity Sq	b_sevsq	0.106	-0.546	0.833	0.593
hoary bat	Hoary	Lasiurus cinereus	500	Severity	b_sev	0.51	-0.119	1.16	0.907
hoary bat	Hoary	Lasiurus cinereus	500	Temperature	a_temp	0.054	-0.126	0.234	0.682
hoary bat	Hoary	Lasiurus cinereus	500	Intercept (occ)	beta	0.786	-0.333	1.932	0.877
hoary bat	Hoary	Lasiurus cinereus	500	Pyrodiversity	b_sevsd	0.18	-0.322	0.685	0.732
hoary bat	Hoary	Lasiurus cinereus	500	Water Distance	b_distw	-0.128	-0.787	0.451	0.385
hoary bat	Hoary	Lasiurus cinereus	500	Day	a_jday	-0.229	-0.392	-0.071	0.01
hoary bat	Hoary	Lasiurus cinereus	500	Canopy Cover	a_cc	-0.079	-0.242	0.082	0.21
hoary bat	Hoary	Lasiurus cinereus	500	Elevation	b_elev	-0.045	-0.618	0.51	0.45
hoary bat	Hoary	Lasiurus cinereus	500	Day Sq	a_jday2	0.015	-0.158	0.19	0.563
silver-haired bat	Silver-haired	Lasionycteris noctivagans	50	Day	a_jday	-0.285	-0.448	-0.12	0.003
silver-haired bat	Silver-haired	Lasionycteris noctivagans	50	Intercept (det)	alpha	-0.178	-0.452	0.09	0.143
silver-haired bat	Silver-haired	Lasionycteris noctivagans	50	Pyrodiversity	b_sevsd	-0.226	-0.658	0.192	0.186
silver-haired bat	Silver-haired	Lasionycteris noctivagans	50	Severity	b_sev	0.564	-0.069	1.185	0.929
silver-haired bat	Silver-haired	Lasionycteris noctivagans	50	Severity Sq	b_sevsq	0.075	-0.618	0.785	0.575
silver-haired bat	Silver-haired	Lasionycteris noctivagans	50	Temperature	a_temp	0.664	0.493	0.844	1
silver-haired bat	Silver-haired	Lasionycteris noctivagans	50	SMM_U1	a_mic	0.33	0.053	0.609	0.976
silver-haired bat	Silver-haired	Lasionycteris noctivagans	50	Water Distance	b_distw	-0.125	-0.532	0.287	0.306
silver-haired bat	Silver-haired	Lasionycteris noctivagans	50	Intercept (occ)	beta	1.476	0.023	2.88	0.951
silver-haired bat	Silver-haired	Lasionycteris noctivagans	50	Day Sq	a_jday2	-0.056	-0.225	0.114	0.292
silver-haired bat	Silver-haired	Lasionycteris noctivagans	50	Elevation	b_elev	0.243	-0.194	0.694	0.82
silver-haired bat	Silver-haired	Lasionycteris noctivagans	50	Canopy Cover	a_cc	-0.835	-0.999	-0.673	0
silver-haired bat	Silver-haired	Lasionycteris noctivagans	50	Noise	a_noise	-1.055	-1.226	-0.886	0
California myotis	California	Myotis californicus	250	Canopy Cover	a_cc	0.029	-0.1	0.159	0.642
California myotis	California	Myotis californicus	250	Water Distance	b_distw	0.249	-0.194	0.691	0.823
California myotis	California	Myotis californicus	250	Day Sq	a_jday2	0.157	0.005	0.309	0.956
California myotis	California	Myotis californicus	250	Elevation	b_elev	0.162	-0.319	0.656	0.706
California myotis	California	Myotis californicus	250	Temperature	a_temp	0.873	0.715	1.044	1
California myotis	California	Myotis californicus	250	Severity	b_sev	0.612	0.021	1.231	0.954
California myotis	California	Myotis californicus	250	Intercept (det)	alpha	0.905	0.676	1.132	1
California myotis	California	Myotis californicus	250	Noise	a_noise	-0.303	-0.456	-0.161	0
California myotis	California	Myotis californicus	250	Day	a_jday	0.108	-0.04	0.254	0.889
California myotis	California	Myotis californicus	250	Intercept (occ)	beta	2.636	1.154	3.956	0.997
California myotis	California	Myotis californicus	250	Pyrodiversity	b_sevsd	0.635	0.107	1.184	0.976
California myotis	California	Myotis californicus	250	SMM_U1	a_mic	0.302	0.052	0.567	0.976
California myotis	California	Myotis californicus	250	Severity Sq	b_sevsq	-0.147	-0.826	0.56	0.357
small-footed myotis	Small-footed	Myotis ciliolabrum	50	Canopy Cover	a_cc	-0.161	-0.428	0.108	0.165
small-footed myotis	Small-footed	Myotis ciliolabrum	50	Day	a_jday	0.082	-0.25	0.405	0.659
small-footed myotis	Small-footed	Myotis ciliolabrum	50	SMM_U1	a_mic	-0.043	-0.598	0.483	0.452
small-footed myotis	Small-footed	Myotis ciliolabrum	50	Day Sq	a_jday2	-0.133	-0.463	0.201	0.259
small-footed myotis	Small-footed	Myotis ciliolabrum	50	Pyrodiversity	b_sevsd	-0.493	-1.128	0.052	0.074
small-footed myotis	Small-footed	Myotis ciliolabrum	50	Intercept (occ)	beta	-0.786	-1.822	0.285	0.106
small-footed myotis	Small-footed	Myotis ciliolabrum	50	Severity	b_sev	-0.521	-1.198	0.113	0.083
small-footed myotis	Small-footed	Myotis ciliolabrum	50	Elevation	b_elev	0.05	-0.44	0.538	0.571
small-footed myotis	Small-footed	Myotis ciliolabrum	50	Noise	a_noise	-0.144	-0.429	0.141	0.203
small-footed myotis	Small-footed	Myotis ciliolabrum	50	Water Distance	b_distw	-0.292	-0.827	0.207	0.174
small-footed myotis	Small-footed	Myotis ciliolabrum	50	Intercept (det)	alpha	-1.571	-2.033	-1.12	0
small-footed myotis	Small-footed	Myotis ciliolabrum	50	Temperature	a_temp	0.809	0.492	1.134	1
small-footed myotis	Small-footed	Myotis ciliolabrum	50	Severity Sq	b_sevsq	-0.089	-0.831	0.619	0.424
long-eared myotis	Long-eared	Myotis evotis	250	Intercept (det)	alpha	-0.575	-0.799	-0.341	0
long-eared myotis	Long-eared	Myotis evotis	250	Water Distance	b_distw	-0.052	-0.584	0.42	0.44
long-eared myotis	Long-eared	Myotis evotis	250	Severity Sq	b_sevsq	-0.096	-0.721	0.581	0.394
long-eared myotis	Long-eared	Myotis evotis	250	Temperature	a_temp	0.125	-0.018	0.269	0.925
long-eared myotis	Long-eared	Myotis evotis	250	Day	a_jday	0.521	0.375	0.665	1
long-eared myotis	Long-eared	Myotis evotis	250	SMM_U1	a_mic	0.537	0.292	0.788	1
long-eared myotis	Long-eared	Myotis evotis	250	Canopy Cover	a_cc	0.206	0.096	0.318	0.999
long-eared myotis	Long-eared	Myotis evotis	250	Day Sq	a_jday2	0.059	-0.087	0.2	0.746
long-eared myotis	Long-eared	Myotis evotis	250	Intercept (occ)	beta	1.777	0.53	2.896	0.981
long-eared myotis	Long-eared	Myotis evotis	250	Elevation	b_elev	0.567	0.08	1.063	0.974
long-eared myotis	Long-eared	Myotis evotis	250	Pyrodiversity	b_sevsd	0.223	-0.28	0.718	0.777
long-eared myotis	Long-eared	Myotis evotis	250	Severity	b_sev	0.597	0.001	1.211	0.95
long-eared myotis	Long-eared	Myotis evotis	250	Noise	a_noise	-0.518	-0.645	-0.393	0
little brown bat	Little brown	Myotis lucifugus	100	Temperature	a_temp	0.422	0.248	0.602	1
little brown bat	Little brown	Myotis lucifugus	100	Water Distance	b_distw	-0.194	-0.743	0.312	0.289
little brown bat	Little brown	Myotis lucifugus	100	Intercept (det)	alpha	-0.75	-1.069	-0.438	0
little brown bat	Little brown	Myotis lucifugus	100	Day Sq	a_jday2	-0.513	-0.702	-0.324	0
little brown bat	Little brown	Myotis lucifugus	100	Severity Sq	b_sevsq	0.213	-0.494	0.96	0.689
little brown bat	Little brown	Myotis lucifugus	100	Day	a_jday	-0.026	-0.216	0.168	0.417
little brown bat	Little brown	Myotis lucifugus	100	Noise	a_noise	-0.307	-0.438	-0.181	0
little brown bat	Little brown	Myotis lucifugus	100	Pyrodiversity	b_sevsd	-0.111	-0.666	0.427	0.375
little brown bat	Little brown	Myotis lucifugus	100	Intercept (occ)	beta	0.506	-0.877	1.925	0.726
little brown bat	Little brown	Myotis lucifugus	100	Canopy Cover	a_cc	0.041	-0.129	0.202	0.67
little brown bat	Little brown	Myotis lucifugus	100	Severity	b_sev	0.496	-0.169	1.187	0.887
little brown bat	Little brown	Myotis lucifugus	100	Elevation	b_elev	0.792	0.241	1.39	0.994
little brown bat	Little brown	Myotis lucifugus	100	SMM_U1	a_mic	1.215	0.886	1.555	1
fringed myotis	Fringed	Myotis thysanodes	500	Day Sq	a_jday2	0.186	-0.038	0.4	0.913
fringed myotis	Fringed	Myotis thysanodes	500	Elevation	b_elev	-0.044	-0.506	0.444	0.42
fringed myotis	Fringed	Myotis thysanodes	500	Severity Sq	b_sevsq	0.061	-0.48	0.626	0.57
fringed myotis	Fringed	Myotis thysanodes	500	Water Distance	b_distw	-0.12	-0.647	0.365	0.36
fringed myotis	Fringed	Myotis thysanodes	500	SMM_U1	a_mic	0.819	0.461	1.165	1
fringed myotis	Fringed	Myotis thysanodes	500	Intercept (det)	alpha	-1.375	-1.71	-1.036	0
fringed myotis	Fringed	Myotis thysanodes	500	Pyrodiversity	b_sevsd	0.579	0.176	1.043	0.988
fringed myotis	Fringed	Myotis thysanodes	500	Noise	a_noise	-0.149	-0.305	0.006	0.057
fringed myotis	Fringed	Myotis thysanodes	500	Canopy Cover	a_cc	0.04	-0.14	0.217	0.646
fringed myotis	Fringed	Myotis thysanodes	500	Temperature	a_temp	0.16	-0.07	0.392	0.879
fringed myotis	Fringed	Myotis thysanodes	500	Intercept (occ)	beta	-0.433	-1.709	0.879	0.279
fringed myotis	Fringed	Myotis thysanodes	500	Severity	b_sev	0.821	0.294	1.391	0.994
fringed myotis	Fringed	Myotis thysanodes	500	Day	a_jday	0.484	0.283	0.683	1
long-legged myotis	Long-legged	Myotis volans	500	Severity Sq	b_sevsq	0.705	-0.466	1.969	0.834
long-legged myotis	Long-legged	Myotis volans	500	Pyrodiversity	b_sevsd	0.444	-0.84	1.846	0.721
long-legged myotis	Long-legged	Myotis volans	500	SMM_U1	a_mic	-0.247	-1.07	0.565	0.311
long-legged myotis	Long-legged	Myotis volans	500	Intercept (occ)	beta	-0.117	-2.114	2.165	0.444
long-legged myotis	Long-legged	Myotis volans	500	Day Sq	a_jday2	-0.295	-0.899	0.273	0.195
long-legged myotis	Long-legged	Myotis volans	500	Intercept (det)	alpha	-3.466	-4.348	-2.526	0
long-legged myotis	Long-legged	Myotis volans	500	Water Distance	b_distw	-0.073	-1.402	1.194	0.465
long-legged myotis	Long-legged	Myotis volans	500	Canopy Cover	a_cc	0.138	-0.326	0.602	0.686
long-legged myotis	Long-legged	Myotis volans	500	Severity	b_sev	0.043	-1.282	1.39	0.522
long-legged myotis	Long-legged	Myotis volans	500	Noise	a_noise	-0.205	-0.628	0.221	0.209
long-legged myotis	Long-legged	Myotis volans	500	Temperature	a_temp	-0.055	-0.592	0.487	0.434
long-legged myotis	Long-legged	Myotis volans	500	Elevation	b_elev	0.593	-0.638	1.751	0.806
long-legged myotis	Long-legged	Myotis volans	500	Day	a_jday	0.193	-0.373	0.779	0.713
Yuma myotis	Yuma	Myotis yumanensis	250	Severity Sq	b_sevsq	0.081	-0.678	0.913	0.554
Yuma myotis	Yuma	Myotis yumanensis	250	Intercept (occ)	beta	0.107	-1.066	1.32	0.556
Yuma myotis	Yuma	Myotis yumanensis	250	Intercept (det)	alpha	-1.663	-2.054	-1.289	0
Yuma myotis	Yuma	Myotis yumanensis	250	SMM_U1	a_mic	0.12	-0.282	0.527	0.696
Yuma myotis	Yuma	Myotis yumanensis	250	Noise	a_noise	-0.38	-0.539	-0.218	0
Yuma myotis	Yuma	Myotis yumanensis	250	Day	a_jday	-0.161	-0.378	0.063	0.112
Yuma myotis	Yuma	Myotis yumanensis	250	Day Sq	a_jday2	-0.005	-0.227	0.218	0.483
Yuma myotis	Yuma	Myotis yumanensis	250	Elevation	b_elev	0.067	-0.57	0.658	0.596
Yuma myotis	Yuma	Myotis yumanensis	250	Pyrodiversity	b_sevsd	0.598	0.077	1.153	0.968
Yuma myotis	Yuma	Myotis yumanensis	250	Severity	b_sev	0.983	0.286	1.821	0.989
Yuma myotis	Yuma	Myotis yumanensis	250	Water Distance	b_distw	-0.388	-1.102	0.245	0.166
Yuma myotis	Yuma	Myotis yumanensis	250	Canopy Cover	a_cc	0.117	-0.095	0.33	0.812
Yuma myotis	Yuma	Myotis yumanensis	250	Temperature	a_temp	0.541	0.313	0.771	1
canyon bat	Canyon	Parastrellus hesperus	500	Day	a_jday	0.044	-0.18	0.262	0.633
canyon bat	Canyon	Parastrellus hesperus	500	Severity Sq	b_sevsq	-0.718	-1.409	-0.078	0.033
canyon bat	Canyon	Parastrellus hesperus	500	Water Distance	b_distw	-0.111	-0.755	0.501	0.388
canyon bat	Canyon	Parastrellus hesperus	500	Canopy Cover	a_cc	-0.295	-0.51	-0.076	0.015
canyon bat	Canyon	Parastrellus hesperus	500	Intercept (occ)	beta	0.405	-1.121	1.942	0.678
canyon bat	Canyon	Parastrellus hesperus	500	Severity	b_sev	0.024	-0.64	0.677	0.522
canyon bat	Canyon	Parastrellus hesperus	500	Day Sq	a_jday2	-0.288	-0.541	-0.05	0.023
canyon bat	Canyon	Parastrellus hesperus	500	Noise	a_noise	-0.205	-0.378	-0.031	0.025
canyon bat	Canyon	Parastrellus hesperus	500	Temperature	a_temp	0.573	0.33	0.809	1
canyon bat	Canyon	Parastrellus hesperus	500	Pyrodiversity	b_sevsd	-0.312	-0.911	0.242	0.18
canyon bat	Canyon	Parastrellus hesperus	500	Elevation	b_elev	-0.496	-1.148	0.113	0.096
canyon bat	Canyon	Parastrellus hesperus	500	Intercept (det)	alpha	-1.356	-1.699	-1.009	0
canyon bat	Canyon	Parastrellus hesperus	500	SMM_U1	a_mic	0.139	-0.236	0.505	0.729
Mexican free-tailed bat	Free-tailed	Tadarida brasiliensis	500	Intercept (det)	alpha	1.538	1.303	1.777	1
Mexican free-tailed bat	Free-tailed	Tadarida brasiliensis	500	Water Distance	b_distw	0.494	-0.371	1.246	0.853
Mexican free-tailed bat	Free-tailed	Tadarida brasiliensis	500	Noise	a_noise	-1.155	-1.346	-0.959	0
Mexican free-tailed bat	Free-tailed	Tadarida brasiliensis	500	Temperature	a_temp	0.332	0.177	0.483	1
Mexican free-tailed bat	Free-tailed	Tadarida brasiliensis	500	Day	a_jday	0.411	0.262	0.557	1
Mexican free-tailed bat	Free-tailed	Tadarida brasiliensis	500	Day Sq	a_jday2	-0.338	-0.475	-0.201	0
Mexican free-tailed bat	Free-tailed	Tadarida brasiliensis	500	Pyrodiversity	b_sevsd	0.27	-0.516	1.053	0.706
Mexican free-tailed bat	Free-tailed	Tadarida brasiliensis	500	Intercept (occ)	beta	3.791	2.2	5.309	1
Mexican free-tailed bat	Free-tailed	Tadarida brasiliensis	500	Severity Sq	b_sevsq	0.597	-0.507	1.868	0.796
Mexican free-tailed bat	Free-tailed	Tadarida brasiliensis	500	SMM_U1	a_mic	-0.381	-0.615	-0.156	0.003
Mexican free-tailed bat	Free-tailed	Tadarida brasiliensis	500	Severity	b_sev	0.905	-0.163	2.052	0.92
Mexican free-tailed bat	Free-tailed	Tadarida brasiliensis	500	Canopy Cover	a_cc	-0.412	-0.531	-0.294	0
Mexican free-tailed bat	Free-tailed	Tadarida brasiliensis	500	Elevation	b_elev	0.313	-0.529	1.251	0.713
