# Supplementary material for: The effects of wildfire severity and pyrodiversity on bat occupancy and diversity in fire-suppressed forests
Source: Sci Rep. 2019 Dec 5;9:16300. doi: 10.1038/s41598-019-52875-2 (PMC6895131; doi:10.1038/s41598-019-52875-2)
Supplement: Supplementary file 4 — Dataset 3 [file 41598_2019_52875_MOESM4_ESM.zip]

Archive with 3 entries (2 files):
- FireBatOcc.stan
- __MACOSX/
- __MACOSX/._FireBatOcc.stan
